# Supplementary material for: ﻿Caloneisnanyiensis sp. nov. (Bacillariophyta) from Nanyi Lake of Anhui Province, China
Source: PhytoKeys. 2025 Apr 17;255:113–22. doi: 10.3897/phytokeys.255.145664 (PMC12022762; doi:10.3897/phytokeys.255.145664)
Supplement: XML Treatment for Caloneis nanyiensis [file phytokeys.255.145664-treatment1.xml]

<!DOCTYPE tp:taxon-treatment
  PUBLIC "-//TaxonX//DTD Taxonomic Treatment Publishing DTD v0 20100105//EN" "tax-treatment-NSO.dtd">
<tp:taxon-treatment xmlns:tp="http://www.plazi.org/taxpub"><tp:treatment-meta><kwd-group><label>Taxon classification</label><kwd>
              <named-content content-type="kingdom">Plantae</named-content>
            </kwd><kwd>
              <named-content content-type="order">Naviculales</named-content>
            </kwd><kwd>
              <named-content content-type="family">Naviculaceae</named-content>
            </kwd></kwd-group><mixed-citation publication-type="journal"><person-group><name><surname>Fang</surname><given-names>Yong</given-names></name><name><surname>Yu</surname><given-names>Pan</given-names></name><name><surname>You</surname><given-names>Qing-Min</given-names></name><name><surname>Kociolek</surname><given-names>John Patrick</given-names></name><name><surname>Cao</surname><given-names>Yue</given-names></name><name><surname>Wang</surname><given-names>Quan-Xi</given-names></name><name><surname>Qian</surname><given-names>Zhi-Ping</given-names></name></person-group><article-title>﻿<italic><tp:taxon-name><tp:taxon-name-part taxon-name-part-type="genus" reg="Caloneis">Caloneis</tp:taxon-name-part><tp:taxon-name-part taxon-name-part-type="species" reg="nanyiensis">nanyiensis</tp:taxon-name-part></tp:taxon-name></italic> sp. nov. (<tp:taxon-name><tp:taxon-name-part taxon-name-part-type="phylum">Bacillariophyta</tp:taxon-name-part></tp:taxon-name>) from Nanyi Lake of Anhui Province, China</article-title><source>PhytoKeys</source><day>17</day><month>04</month><year>2025</year><volume>255</volume><fpage>113</fpage><lpage>122</lpage><pub-id pub-id-type="doi">10.3897/phytokeys.255.145664</pub-id></mixed-citation></tp:treatment-meta><tp:nomenclature><label>﻿</label><tp:taxon-name>
            <object-id xmlns:xlink="http://www.w3.org/1999/xlink" content-type="arpha" xlink:type="simple">3A75BA4F-2B8B-57F2-AA53-D574992C8856</object-id>
            <tp:taxon-name-part taxon-name-part-type="genus" reg="Caloneis">Caloneis</tp:taxon-name-part>
            <tp:taxon-name-part taxon-name-part-type="species" reg="nanyiensis">nanyiensis</tp:taxon-name-part>
          </tp:taxon-name><tp:taxon-authority>Pan Yu &amp; Qing-Min You</tp:taxon-authority><tp:taxon-status xmlns:xlink="http://www.w3.org/1999/xlink" xlink:type="simple">sp. nov.</tp:taxon-status><xref ref-type="fig" rid="F1">Figs 1</xref><xref ref-type="fig" rid="F2">, 2</xref><xref ref-type="fig" rid="F3">, 3</xref></tp:nomenclature><tp:treatment-sec sec-type="type material" id="SECID0ENFAE"><title>Type material.</title><p><bold><italic>Holotype.</italic></bold> Specimen circled on slide NYH-20180801 (= Fig. <xref ref-type="fig" rid="F1">1A</xref>), deposited in the Herbarium of Shanghai Normal University (<abbrev xmlns:xlink="http://www.w3.org/1999/xlink" xlink:title="Laboratory of Algae and Environment, Department of Biology, Shanghai Normal University" id="ABBRID0E3FAE" xlink:type="simple">SHTU</abbrev>), China.</p><fig id="F1" position="float" orientation="portrait"><object-id xmlns:xlink="http://www.w3.org/1999/xlink" content-type="doi" xlink:type="simple">10.3897/phytokeys.255.145664.figure1</object-id><object-id xmlns:xlink="http://www.w3.org/1999/xlink" content-type="arpha" xlink:type="simple">532B718E-CD3F-5B64-B86F-B15CEB54141F</object-id><label>Figure 1.</label><caption><p><italic><tp:taxon-name><tp:taxon-name-part taxon-name-part-type="genus" reg="Caloneis">Caloneis</tp:taxon-name-part><tp:taxon-name-part taxon-name-part-type="species" reg="nanyiensis">nanyiensis</tp:taxon-name-part></tp:taxon-name></italic> sp. nov. <abbrev xmlns:xlink="http://www.w3.org/1999/xlink" xlink:title="light microscopy" id="ABBRID0ETGAE" xlink:type="simple">LM</abbrev> ×1000 <bold>A–M</bold> thirteen valves showing a size diminution series; note that the valves rhombic and raphe narrow and arched. <bold>A</bold> Illustration of holotype specimen <bold>D</bold> illustration of isotype specimen. Scale bars: 10 µm (<bold>M</bold>).</p></caption><graphic xmlns:xlink="http://www.w3.org/1999/xlink" xlink:href="phytokeys-255-113_article-145664__-g001.jpg" position="float" orientation="portrait" xlink:type="simple" id="oo_1311243.jpg"><uri content-type="original_file" xlink:type="simple">https://binary.pensoft.net/fig/1311243</uri></graphic></fig><p><bold><italic>Isotype.</italic></bold> Specimen circled on slide 652047 (= Fig. <xref ref-type="fig" rid="F1">1D</xref>), deposited in the Herbarium of University of Colorado, Boulder, USA.</p></tp:treatment-sec><tp:treatment-sec sec-type="type locality" id="SECID0EPHAE"><title>Type locality.</title><p>China. Anhui Province: Nanyi Lake, sampling site with the coordinates <named-content xmlns:xlink="http://www.w3.org/1999/xlink" content-type="dwc:verbatimCoordinates" xlink:type="simple"><named-content content-type="geo-json" specific-use="{&#34;type&#34;:&#34;Point&#34;,&#34;coordinates&#34;:[118.833333,31.016667]}" id="NCID0EYHAE" xlink:type="simple">31°01'N, 118°50'E</named-content></named-content>. Diatom samples collected by Pan Yu, 19 August 2018.</p></tp:treatment-sec><tp:treatment-sec sec-type="description" id="SECID0E4HAE"><title>Description.</title><p><bold><italic><abbrev xmlns:xlink="http://www.w3.org/1999/xlink" xlink:title="light microscopy" id="ABBRID0EGIAE" xlink:type="simple">LM</abbrev></italic></bold> (Fig. <xref ref-type="fig" rid="F1">1A–M</xref>): Valve length 14.5–28.5 μm, width 8.0–10.2 μm. Valves rhombical in shape with acutely rounded apices. Raphe narrow and arched, with slightly unilaterally bent central pores and slightly curved terminal fissures. Axial area linear-lanceolate, becoming wider at the central area. Striae are slightly radiate to parallel in the central area, becoming more radiate towards the apices, 16–18 in 10 μm.</p><p><bold><italic><abbrev xmlns:xlink="http://www.w3.org/1999/xlink" xlink:title="scanning electron microscope" id="ABBRID0EUIAE" xlink:type="simple">SEM</abbrev> valve exterior</italic></bold> (Fig. <xref ref-type="fig" rid="F2">2A–E</xref>): Valve face usually uneven, with slightly raised ends and a slightly concave middle (Fig. <xref ref-type="fig" rid="F2">2A, B</xref>). Central area nearly rhombic, with a width accounting for 1/4–1/3 of the valve, the striae pattern in the central area is obviously shorter. (Fig. <xref ref-type="fig" rid="F2">2A, B, E</xref>). Raphe branches arched with proximal raphe ends weakly unilaterally deflected and dilated, drop-like in shape (Fig. <xref ref-type="fig" rid="F2">2A, B, E</xref>). Distal raphe fissures hooked and continuing on to the mantle (Fig. <xref ref-type="fig" rid="F2">2C, D</xref>). Striae multiseriate, composed of 4–5 rows of small, rounded areolae, which are occluded by heavy silicified, perforated hymenes (Fig. <xref ref-type="fig" rid="F2">2D, E</xref>). Girdle with a single row of linear poroids (Fig. <xref ref-type="fig" rid="F2">2A</xref>).</p><fig id="F2" position="float" orientation="portrait"><object-id xmlns:xlink="http://www.w3.org/1999/xlink" content-type="doi" xlink:type="simple">10.3897/phytokeys.255.145664.figure2</object-id><object-id xmlns:xlink="http://www.w3.org/1999/xlink" content-type="arpha" xlink:type="simple">FDD8DD19-C18F-50D2-A073-40FAD15EABAF</object-id><label>Figure 2.</label><caption><p><italic><tp:taxon-name><tp:taxon-name-part taxon-name-part-type="genus" reg="Caloneis">Caloneis</tp:taxon-name-part><tp:taxon-name-part taxon-name-part-type="species" reg="nanyiensis">nanyiensis</tp:taxon-name-part></tp:taxon-name></italic> sp. nov. <abbrev xmlns:xlink="http://www.w3.org/1999/xlink" xlink:title="scanning electron microscope" id="ABBRID0EJKAE" xlink:type="simple">SEM</abbrev> views of the external valve <bold>A, B</bold> external view of an entire valve note the raphe narrow and arched <bold>C</bold> details of the apices on the external valve; note the distal raphe fissures hooked and continuing on to the mantle <bold>D</bold> details of the striae on the external valve; note the Striae multiseriate, composed of small rounded areolae and areolae are occluded by heavy silicified, perforated hymenes <bold>E</bold> showing the central area. Scale bars: 5 µm (<bold>A, B</bold>); 2 µm (<bold>C, E</bold>); 1 µm (<bold>D</bold>).</p></caption><graphic xmlns:xlink="http://www.w3.org/1999/xlink" xlink:href="phytokeys-255-113_article-145664__-g002.jpg" position="float" orientation="portrait" xlink:type="simple" id="oo_1311244.jpg"><uri content-type="original_file" xlink:type="simple">https://binary.pensoft.net/fig/1311244</uri></graphic></fig><p><bold><italic><abbrev xmlns:xlink="http://www.w3.org/1999/xlink" xlink:title="scanning electron microscope" id="ABBRID0EFLAE" xlink:type="simple">SEM</abbrev> valve interior</italic></bold> (Fig. <xref ref-type="fig" rid="F3">3A–E</xref>): The raphe is filiform and slightly arched (Fig. <xref ref-type="fig" rid="F3">3A</xref>). The proximal raphe endings are deflected to the same sides (Fig. <xref ref-type="fig" rid="F3">3B, C</xref>) and curve towards a central nodule that is positioned to one side of the central area. The raphe terminates distally as an elevated helictoglossa (Fig. <xref ref-type="fig" rid="F3">3D, E</xref>). An axial plate covers the alveoli, leaving small marginal openings bordered by costae thickened and raised from the valve face (Fig. <xref ref-type="fig" rid="F3">3A, B</xref>). Striae composed of 2–4 areolae are present on the mantle (Fig. <xref ref-type="fig" rid="F3">3D, E</xref>).</p><fig id="F3" position="float" orientation="portrait"><object-id xmlns:xlink="http://www.w3.org/1999/xlink" content-type="doi" xlink:type="simple">10.3897/phytokeys.255.145664.figure3</object-id><object-id xmlns:xlink="http://www.w3.org/1999/xlink" content-type="arpha" xlink:type="simple">5A49590D-7901-56E5-A443-6878B896BA9B</object-id><label>Figure 3.</label><caption><p><italic><tp:taxon-name><tp:taxon-name-part taxon-name-part-type="genus" reg="Caloneis">Caloneis</tp:taxon-name-part><tp:taxon-name-part taxon-name-part-type="species" reg="nanyiensis">nanyiensis</tp:taxon-name-part></tp:taxon-name></italic> sp. nov. <abbrev xmlns:xlink="http://www.w3.org/1999/xlink" xlink:title="scanning electron microscope" id="ABBRID0EWMAE" xlink:type="simple">SEM</abbrev> views of valve interior. <bold>A</bold> Internal view of an entire valve; note the raphe is filiform and slightly arched <bold>B, C</bold> details of the proximal raphe endings which are deflected to the same side <bold>D, E</bold> details of the distal raphe ends terminating as helictoglossae and the striae are composed of 2–4 areolae on the mantle. Scale bars: 5 µm (<bold>A</bold>); 2 µm (<bold>B, C</bold>); 1 µm (<bold>D, E</bold>).</p></caption><graphic xmlns:xlink="http://www.w3.org/1999/xlink" xlink:href="phytokeys-255-113_article-145664__-g003.jpg" position="float" orientation="portrait" xlink:type="simple" id="oo_1311245.jpg"><uri content-type="original_file" xlink:type="simple">https://binary.pensoft.net/fig/1311245</uri></graphic></fig></tp:treatment-sec><tp:treatment-sec sec-type="etymology" id="SECID0ELNAE"><title>Etymology.</title><p>The new species is named after the type locality, Nanyi Lake.</p></tp:treatment-sec><tp:treatment-sec sec-type="distribution" id="SECID0EQNAE"><title>Distribution and ecology.</title><p>So far, the new species has only been collected at the type locality in Nanyi Lake. The habitat of the new species is characterised by pH 8.1, water temperature 30.2 °C, <abbrev xmlns:xlink="http://www.w3.org/1999/xlink" xlink:title="total dissolved solids" id="ABBRID0EWNAE" xlink:type="simple">TDS</abbrev> 0.204 g.l<sup>-1</sup>, conductivity 175.7 μs.cm<sup>-1</sup>, collected in one sample (NYH–20180801) on <italic><tp:taxon-name><tp:taxon-name-part taxon-name-part-type="genus" reg="Cladophora">Cladophora</tp:taxon-name-part></tp:taxon-name></italic>. In the type sample, this new species occurred at less than 2% relative abundance, established from a total count of 400 valves. Amongst the species co-occurring with <italic><tp:taxon-name><tp:taxon-name-part taxon-name-part-type="genus" reg="Caloneis">Caloneis</tp:taxon-name-part><tp:taxon-name-part taxon-name-part-type="species" reg="nanyiensis">nanyiensis</tp:taxon-name-part></tp:taxon-name></italic> sp. nov., only four species accounted for more than 5% of the assemblage: <italic><tp:taxon-name><tp:taxon-name-part taxon-name-part-type="genus" reg="Fragilaria">Fragilaria</tp:taxon-name-part><tp:taxon-name-part taxon-name-part-type="species" reg="pararumpens">pararumpens</tp:taxon-name-part></tp:taxon-name></italic> Lange-Bertalot, Hofmann &amp; Werum (<xref ref-type="bibr" rid="B8">Hofmann et al. 2013</xref>) (25.75%), <italic><tp:taxon-name><tp:taxon-name-part taxon-name-part-type="genus" reg="Achnanthidium">Achnanthidium</tp:taxon-name-part><tp:taxon-name-part taxon-name-part-type="species" reg="jackii">jackii</tp:taxon-name-part></tp:taxon-name></italic> Rabenhorst (<xref ref-type="bibr" rid="B22">Rabenhorst 1861</xref>) (18.75%), <italic><tp:taxon-name><tp:taxon-name-part taxon-name-part-type="genus" reg="Aulacoseira">Aulacoseira</tp:taxon-name-part><tp:taxon-name-part taxon-name-part-type="species" reg="granulata">granulata</tp:taxon-name-part></tp:taxon-name></italic> (Ehrenberg) Simonsen (<xref ref-type="bibr" rid="B24">Simonsen 1979</xref>) (11.5%) and <italic><tp:taxon-name><tp:taxon-name-part taxon-name-part-type="genus" reg="Encyonopsis">Encyonopsis</tp:taxon-name-part><tp:taxon-name-part taxon-name-part-type="species" reg="microcephala">microcephala</tp:taxon-name-part></tp:taxon-name></italic> (Grunow) Krammer (<xref ref-type="bibr" rid="B13">Krammer 1997</xref>) (%).</p></tp:treatment-sec><ref-list><ref id="B8"><mixed-citation xmlns:xlink="http://www.w3.org/1999/xlink" xlink:type="simple"><person-group><name name-style="western"><surname>Hofmann</surname><given-names>G</given-names></name><name name-style="western"><surname>Werum</surname><given-names>M</given-names></name><name name-style="western"><surname>Lange-Bertalot</surname><given-names>H</given-names></name></person-group> (<year>2013</year>) <source>Diatomeen im Süßwasser-Benthos von Mitteleuropa. Bestimmungsflora Kieselalgen für die ökologische Praxis. Über 700 der häufigsten Arten und ihre Ökologie.</source><publisher-name>Koeltz Scientific Books</publisher-name>, <publisher-loc>Königstein</publisher-loc>, <size units="page">908 pp</size>.</mixed-citation></ref><ref id="B22"><mixed-citation xmlns:xlink="http://www.w3.org/1999/xlink" xlink:type="simple"><person-group><name name-style="western"><surname>Rabenhorst</surname><given-names>L</given-names></name></person-group> (<year>1861</year>) Die Algen Europas, Fortsetzung der Algen Sachsens, resp. Mittel-Europas. Dresden Decades I-CIX.</mixed-citation></ref><ref id="B24"><mixed-citation xmlns:xlink="http://www.w3.org/1999/xlink" xlink:type="simple"><person-group><name name-style="western"><surname>Simonsen</surname><given-names>R</given-names></name></person-group> (<year>1979</year>) <article-title>The diatom system: Ideas on phylogeny.</article-title><source>Bacillaria</source><volume>2</volume>: <fpage>9</fpage>–<lpage>71</lpage>.</mixed-citation></ref><ref id="B13"><mixed-citation xmlns:xlink="http://www.w3.org/1999/xlink" xlink:type="simple"><person-group><name name-style="western"><surname>Krammer</surname><given-names>K</given-names></name></person-group> (<year>1997</year>) Die cymbelloiden Diatomeen. Eine Monographie der weltweit bekannten Taxa. Teil 2. <italic><tp:taxon-name><tp:taxon-name-part taxon-name-part-type="genus">Encyonema</tp:taxon-name-part></tp:taxon-name></italic> Part., <italic><tp:taxon-name><tp:taxon-name-part taxon-name-part-type="genus">Encyonopsis</tp:taxon-name-part></tp:taxon-name></italic> und <italic><tp:taxon-name><tp:taxon-name-part taxon-name-part-type="genus">Cymbellopsis</tp:taxon-name-part></tp:taxon-name></italic>. Bibliotheca Diatomologica 37: 1–469.</mixed-citation></ref></ref-list></tp:taxon-treatment>
